# Supplementary material for: Longitudinal Multiparametric Quantitative MRI Evaluation of Graft Maturity Following Anterior Cruciate Ligament Reconstruction: A One-Year Prospective Observational Study
Source: Diagnostics (Basel). 2026 Apr 8;16(8):1121. doi: 10.3390/diagnostics16081121 (PMC13114530; doi:10.3390/diagnostics16081121)
Supplement: Supplementary file 1 [file diagnostics-16-01121-s001.zip]

Archive with 1 entries (1 files):
- diagnostics-4196955-supplementary.pdf
